# Supplementary material for: Investigation of age-related facial variation among Angelman syndrome patients
Source: Sci Rep. 2021 Oct 21;11:20767. doi: 10.1038/s41598-021-99944-z (PMC8531312; doi:10.1038/s41598-021-99944-z)
Supplement: Supplementary file 2 — Supplementary Information 2. [file 41598_2021_99944_MOESM2_ESM.xlsx]

## Sheet: ALL
NID	DOB	CAT	X1	Y1	X2	Y2	X3	Y3	X4	Y4	X5	Y5	X6	Y6	X7	Y7	X8	Y8	X9	Y9	X10	Y10	X11	Y11	X12	Y12	X13	Y13	X14	Y14	X15	Y15	X16	Y16	X17	Y17	X18	Y18	X19	Y19	X20	Y20	X21	Y21	X22	Y22	X23	Y23	X24
M01AD	60	AD	606	836	623	852	716	893	647	819	515	570	525	517	674	1050	480	524	776	521	725	852	599	879	546	601	674	898	600	1040	674	853	825	486	729	518	803	601	486	969	447	916	421	856	406	790	397	725	393
M02AD	42	AD	52	133	55	136	76	144	62	132	38	87	39	84	68	174	32	84	85	83	79	137	50	140	43	92	66	146	55	171	66	138	93	76	77	84	91	91	37	155	31	146	26	135	23	124	21	113	20
M03AD	36	AD	59	127	61	129	75	137	66	126	52	77	56	69	61	169	49	69	102	83	79	134	57	132	56	85	68	135	50	164	69	131	113	79	93	80	102	96	36	145	33	135	31	123	32	112	33	100	35
M04AD	34	AD	66	114	68	116	83	137	75	114	66	78	67	75	71	157	61	74	99	84	87	132	61	126	69	82	74	137	62	152	75	132	107	81	93	82	104	91	52	135	49	127	47	117	47	108	47	99	47
M05AD	33	AD	68	110	70	112	85	121	73	109	58	82	56	79	78	143	52	79	90	77	87	116	67	117	61	85	78	122	70	141	77	118	96	73	83	77	95	83	60	129	56	122	53	115	50	108	48	100	48
M06AD	33	AD	86	113	88	115	103	126	92	111	72	80	71	74	96	146	65	75	114	73	104	121	85	123	77	84	96	128	87	144	96	123	121	69	107	73	117	83	73	134	68	127	64	119	62	110	60	101	59
M07AD	31	AD	55	106	57	109	75	120	63	105	43	66	42	55	61	145	36	57	95	59	78	115	51	114	48	71	66	121	50	141	67	115	103	58	88	57	92	75	34	127	27	119	23	109	21	99	21	89	22
M08YA	29	YA	64	131	67	133	88	147	74	130	53	96	54	93	80	174	47	94	96	93	90	141	60	141	57	100	78	150	68	171	78	144	103	89	90	92	101	101	50	159	42	151	37	142	33	132	31	121	30
M09YA	29	YA	89	103	90	105	100	111	93	103	84	84	84	82	94	124	81	82	106	84	101	107	87	108	86	86	95	112	88	122	95	108	110	81	102	84	108	87	79	116	76	112	74	106	73	101	73	96	73
M10YA	28	YA	80	105	82	106	98	111	87	103	66	76	68	73	93	134	63	74	100	71	98	107	78	110	70	78	91	113	83	135	91	109	105	66	95	71	101	74	65	129	58	123	53	117	49	108	46	100	45
M11YA	27	YA	113	122	117	124	138	132	125	117	87	85	85	72	136	159	77	74	127	66	137	127	112	134	93	88	133	135	122	162	131	129	131	60	123	67	132	81	94	159	81	154	70	146	62	136	56	124	52
M12YA	27	YA	73	148	75	151	92	167	83	148	64	103	69	98	80	192	59	97	113	106	94	159	67	158	69	108	83	168	66	189	85	161	119	102	107	105	113	114	44	174	35	164	29	153	26	141	25	128	25
M13YA	26	YA	55	153	57	155	79	168	64	154	43	109	42	104	69	196	35	103	89	106	82	162	51	161	48	113	68	170	57	193	69	164	97	101	81	106	93	115	41	176	34	167	29	157	26	146	24	135	23
M14YA	26	YA	56	152	60	154	88	164	65	150	37	111	36	109	84	194	30	110	79	98	90	158	56	165	43	116	76	170	72	192	75	165	86	91	71	100	88	105	55	177	47	169	39	161	32	151	28	141	25
M15YA	26	YA	71	137	74	139	96	149	80	133	49	92	50	85	90	183	42	86	97	81	97	141	70	149	55	98	88	153	75	182	86	145	104	75	89	82	103	92	51	171	43	162	36	151	32	138	28	126	24
M16YA	25	YA	40	132	44	135	64	155	50	131	32	89	33	83	48	180	27	83	80	94	67	148	37	145	36	95	53	154	36	175	53	148	89	91	72	92	83	104	20	158	15	148	12	137	11	125	11	114	12
M17YA	23	YA	52	145	55	148	80	174	62	145	37	100	38	94	65	200	31	93	91	100	82	164	48	161	42	107	67	178	52	195	67	171	98	95	82	100	92	111	37	175	31	165	26	153	23	142	21	129	19
M18YA	23	YA	58	126	62	130	89	147	68	124	42	85	43	75	81	179	35	75	97	76	91	137	56	140	48	88	76	150	66	176	76	140	105	69	87	78	103	87	43	162	34	152	28	141	24	129	21	116	20
M19YA	23	YA	69	157	72	160	98	171	78	155	49	117	51	109	88	197	45	109	99	107	99	162	67	168	54	122	86	175	76	194	86	167	106	101	92	109	103	116	59	179	52	172	45	163	41	153	38	143	36
M20YA	22	YA	44	156	44	160	66	178	55	160	43	106	46	97	50	195	36	94	96	111	70	169	36	162	47	114	53	179	37	190	56	170	104	105	88	110	96	126	22	170	16	159	11	148	8	136	6	124	7
M21YA	22	YA	55	154	58	156	79	173	64	153	40	112	40	104	68	193	33	104	93	105	81	165	51	164	45	113	68	175	55	190	68	168	101	99	84	104	97	116	38	175	31	166	26	157	22	146	19	136	17
M22YA	22	YA	56	141	59	144	86	158	68	141	43	101	44	96	74	183	36	97	93	97	88	150	52	151	48	105	74	161	60	181	73	153	100	92	85	98	96	102	38	169	29	161	23	151	19	139	17	127	16
M23YA	22	YA	73	145	77	147	107	158	84	142	44	98	43	89	100	189	35	90	95	79	107	150	72	159	51	103	95	164	85	190	93	157	101	70	86	82	103	92	59	180	48	171	40	161	34	148	28	136	24
M24YA	21	YA	104	140	106	143	122	164	118	141	99	95	104	87	105	193	95	86	140	102	123	157	95	152	103	100	114	165	90	190	116	157	147	98	137	100	139	112	64	173	52	162	44	150	40	136	40	121	42
M25YA	21	YA	84	133	87	136	105	152	93	132	72	97	72	91	100	178	64	92	115	91	106	145	79	146	76	99	96	155	87	177	96	148	122	88	110	89	116	100	62	167	51	159	43	150	38	138	36	126	36
M26YA	21	YA	61	119	64	121	81	130	67	118	53	82	51	76	72	151	47	76	91	79	83	124	60	126	57	88	71	131	64	148	71	125	97	74	84	80	95	89	52	135	47	128	44	120	42	112	41	103	42
M27TN	19	TN	79	114	82	117	98	124	86	113	65	80	68	76	91	143	62	76	107	78	100	119	78	121	69	83	90	126	81	142	90	120	113	73	101	77	110	84	66	133	60	126	56	118	53	109	52	101	51
M28TN	19	TN	52	141	56	142	86	156	57	135	34	105	30	97	84	185	26	99	70	80	87	149	60	156	39	108	76	162	74	183	75	156	77	74	62	82	80	94	59	166	51	158	44	150	38	142	33	133	31
M29CH	11	CH	70	153	72	154	94	164	77	152	53	114	53	110	88	186	47	110	95	101	96	157	68	160	58	119	84	167	78	183	83	162	100	94	88	104	102	111	63	170	56	163	50	155	44	147	40	138	37
M30TN	19	TN	64	148	68	151	92	162	71	146	41	91	40	82	86	196	32	83	99	76	95	155	64	158	48	98	79	165	71	191	78	158	109	69	88	77	107	94	52	171	44	160	37	148	32	135	28	122	26
M31TN	18	TN	63	139	66	142	89	150	72	137	47	90	48	85	79	181	40	85	97	83	91	143	60	147	52	95	78	153	65	178	78	145	105	76	87	84	104	92	42	165	33	156	27	145	23	133	21	121	20
M33TN	18	TN	65	138	70	139	99	144	73	129	46	102	41	88	99	183	35	92	95	67	100	136	69	151	52	104	88	148	85	185	85	141	103	57	85	70	106	86	62	179	52	171	45	161	39	150	35	138	34
M34TN	18	TN	60	147	64	151	91	174	72	147	45	95	47	91	76	204	38	90	103	97	95	164	55	163	51	100	77	177	61	199	77	167	113	91	93	98	109	104	41	179	33	167	27	155	22	141	20	127	19
M35TN	18	TN	66	148	68	151	90	164	76	149	56	107	57	100	77	187	50	99	102	106	94	159	62	157	60	111	80	165	64	183	80	160	109	101	95	105	104	116	46	169	39	161	34	151	31	140	30	129	30
M36TN	18	TN	71	146	74	149	94	162	80	144	59	104	59	94	84	186	51	94	107	98	96	155	68	156	64	110	84	164	71	183	85	156	116	92	99	97	111	113	51	170	43	162	37	152	34	141	33	129	32
M37TN	18	TN	129	128	134	127	166	115	137	115	67	111	58	107	186	147	54	118	105	49	160	107	137	141	77	108	161	127	174	160	154	121	106	38	98	55	117	56	142	173	126	174	110	173	94	168	79	162	64
M38TN	17	TN	65	121	68	123	90	140	75	120	55	82	59	75	78	165	51	75	101	81	92	133	61	131	60	85	79	142	65	162	79	135	109	74	93	80	106	89	46	148	40	139	35	129	32	117	31	106	31
M39TN	17	TN	88	143	90	145	105	153	95	139	68	105	71	98	98	173	63	98	111	95	105	146	86	152	72	107	99	155	86	173	98	148	116	90	105	96	112	104	66	163	58	157	51	149	45	140	42	130	39
M40TN	17	TN	81	87	82	88	95	94	85	86	71	62	71	59	89	112	67	59	97	58	97	90	80	91	74	65	89	95	82	110	89	91	102	53	92	58	102	62	71	102	67	96	64	90	62	84	61	77	60
M41TN	15	TN	106	151	109	153	137	162	117	147	76	115	74	109	134	187	67	113	120	92	135	153	104	167	83	118	128	171	121	190	126	164	125	84	114	96	125	99	96	184	84	179	74	172	65	164	58	153	52
M42TN	14	TN	57	139	60	143	82	161	68	138	42	80	42	70	69	188	33	70	109	77	85	153	52	151	48	89	71	162	53	184	72	153	120	70	98	75	110	96	30	166	21	154	16	141	14	127	13	112	13
M43TN	14	TN	77	117	80	120	100	142	86	117	76	75	80	65	85	162	75	64	118	71	104	137	73	130	79	83	88	142	75	156	89	137	126	67	110	70	121	89	64	138	61	128	59	118	58	107	59	96	61
M44TN	14	TN	71	147	74	149	100	167	80	145	48	107	48	101	92	189	40	104	99	93	100	158	69	162	54	111	89	173	79	188	88	166	106	85	90	94	103	104	60	174	51	166	43	157	37	147	32	137	28
M45TN	13	TN	59	152	62	155	89	175	69	151	49	109	48	100	74	198	40	100	102	104	91	166	54	165	54	112	75	177	61	194	75	168	111	98	92	103	103	115	43	177	35	168	30	158	27	146	25	135	25
M46TN	13	TN	86	144	90	145	114	152	90	140	64	117	62	117	115	174	57	119	96	102	113	144	91	154	68	118	105	158	105	174	102	151	101	96	90	103	102	104	88	165	80	160	73	155	66	149	61	141	58
M47TN	13	TN	88	149	92	150	118	157	92	145	65	121	64	121	118	180	59	124	99	106	117	149	93	160	69	122	109	164	108	180	106	158	104	99	92	107	104	107	91	171	83	166	75	161	68	154	62	147	59
M48CH	11	CH	79	85	82	89	97	115	90	83	76	55	82	42	78	134	74	42	126	55	101	108	73	101	80	58	87	114	68	128	89	107	135	54	119	52	124	72	53	112	48	102	46	92	46	81	48	71	50
M49CH	11	CH	97	152	102	153	131	155	105	146	54	117	45	101	137	186	38	106	106	71	129	147	100	164	63	120	121	163	122	190	118	156	113	60	96	76	118	87	93	188	80	185	68	178	58	168	50	157	43
M50CH	11	CH	67	136	71	138	101	158	78	132	51	95	48	83	89	187	41	87	109	75	102	150	66	153	58	101	88	162	75	184	87	155	122	71	99	73	111	97	56	169	47	160	40	150	35	139	33	127	32
M51CH	11	CH	83	116	84	118	97	124	89	116	71	84	72	81	91	137	67	81	109	83	99	120	81	120	74	90	91	124	82	136	92	120	115	79	103	82	112	92	69	128	63	123	59	117	57	109	55	102	55
M52CH	11	CH	86	144	89	147	112	164	95	142	70	109	69	104	102	188	62	105	117	102	113	156	84	159	75	112	101	168	90	186	101	161	124	96	110	102	120	109	72	173	64	166	58	157	54	147	51	136	50
M53CH	11	CH	77	154	81	157	107	170	88	152	56	111	55	102	98	195	46	106	114	100	109	163	75	167	63	116	95	174	83	194	95	167	123	93	104	101	118	113	58	183	47	176	38	166	32	155	28	142	27
M54CH	11	CH	35	151	38	154	53	161	40	149	22	103	23	95	47	180	19	95	65	93	54	155	35	159	27	110	45	163	39	175	45	155	72	86	57	94	71	106	28	159	24	151	20	143	17	134	15	125	15
M55CH	8	CH	208	484	209	500	170	660	254	518	345	302	392	271	39	675	367	245	537	507	206	642	121	519	334	341	123	627	13	611	151	609	580	525	517	476	474	551	22	484	36	423	61	366	97	316	141	271	188
M56CH	8	CH	65	147	67	150	95	164	79	147	47	99	48	92	82	195	40	93	101	91	96	156	59	157	53	104	84	168	67	193	84	160	110	84	91	91	106	103	43	178	34	169	27	158	23	145	21	132	19
F01AD	45	AD	93	135	95	137	113	144	100	134	76	97	78	93	109	167	72	93	113	84	114	138	91	141	80	101	105	146	97	167	104	140	118	79	108	84	119	96	80	156	73	149	68	141	64	131	61	122	59
F02AD	43	AD	53	145	55	148	75	171	64	144	43	96	48	91	58	193	39	91	96	102	77	163	47	160	48	103	64	172	44	189	65	164	104	98	88	101	96	113	24	171	17	160	13	148	12	135	12	122	13
F03AD	42	AD	42	118	43	122	57	150	49	121	50	75	53	70	32	171	48	67	91	88	63	145	35	130	51	83	45	147	24	162	47	141	101	86	83	84	90	104	20	139	20	128	22	116	24	105	28	94	33
F04AD	38	AD	88	142	90	144	109	153	97	142	73	104	74	100	102	176	67	99	119	98	111	146	84	149	78	109	101	156	91	175	101	149	123	92	113	98	122	107	73	163	66	156	60	148	56	139	53	129	51
F05AD	38	AD	60	139	63	141	89	160	70	138	48	103	49	95	78	181	42	96	89	93	90	151	57	153	52	105	77	164	67	179	76	157	95	88	82	93	92	105	50	165	43	157	37	148	33	139	30	128	27
F06AD	37	AD	60	145	62	148	83	160	69	145	47	99	49	93	71	183	43	93	93	97	85	152	57	153	51	105	73	162	59	179	73	155	100	92	85	97	98	106	45	164	39	155	34	145	31	135	29	124	28
F07AD	37	AD	72	151	75	153	101	162	82	149	42	113	40	104	94	180	33	106	94	93	100	154	70	162	49	117	91	168	82	179	89	160	100	85	85	95	102	105	63	170	53	164	45	158	39	149	34	140	30
F08AD	36	AD	92	117	95	117	119	121	102	112	68	91	71	85	116	146	65	88	103	72	118	115	92	127	73	91	111	126	104	151	109	121	106	66	99	75	108	76	79	153	68	151	58	145	50	137	45	127	40
F09AD	35	AD	63	114	65	115	84	125	74	115	55	78	57	71	75	148	51	71	93	76	86	121	57	120	58	81	76	126	64	146	77	123	100	70	87	76	94	84	45	135	38	127	32	119	29	109	28	99	28
F10AD	34	AD	99	135	103	138	123	149	109	133	85	87	86	82	114	183	78	82	136	80	124	142	97	145	91	94	114	151	99	181	114	144	142	75	129	81	138	93	74	166	64	157	56	145	52	132	49	119	48
F11AD	31	AD	106	114	106	115	126	120	114	114	92	85	95	81	119	143	89	82	125	77	126	115	101	119	96	85	118	124	110	143	117	119	129	72	120	79	129	81	95	133	89	127	84	120	80	113	78	104	76
F12AD	31	AD	93	141	96	143	118	150	101	139	73	105	74	103	113	172	67	105	114	92	118	143	92	151	78	107	109	154	102	172	108	148	120	85	107	94	120	97	84	162	75	156	68	149	63	140	59	131	56
F13AD	31	AD	66	117	69	120	86	150	78	116	61	77	64	79	72	168	58	79	100	80	88	143	60	138	65	82	75	154	61	164	76	148	107	76	94	79	103	85	48	146	44	136	41	125	39	114	40	102	41
F14YA	29	YA	47	144	47	147	68	170	54	149	48	92	48	87	50	192	41	85	98	103	74	162	39	151	51	100	54	169	39	183	56	162	108	100	89	101	98	116	29	161	25	150	22	138	21	126	22	114	25
F15YA	29	YA	68	134	72	138	100	151	79	132	52	90	53	78	89	186	45	79	107	81	102	143	65	147	58	95	87	154	73	184	87	146	116	75	98	81	111	92	48	171	39	161	33	149	29	135	26	122	25
F16YA	28	YA	67	147	68	149	88	159	78	149	60	102	65	103	72	184	57	102	112	111	91	153	60	150	64	108	79	160	59	181	81	154	119	105	106	110	110	117	41	165	33	155	27	145	23	134	22	122	23
F17YA	27	YA	79	141	82	144	105	151	90	141	63	99	62	94	96	184	54	95	113	92	107	144	76	147	69	103	95	153	82	184	95	146	120	87	106	93	113	100	59	171	50	163	42	153	37	142	33	130	31
F18YA	26	YA	96	156	100	158	122	176	111	153	74	105	81	96	112	204	69	97	129	98	121	168	91	172	80	109	115	180	95	206	114	172	133	92	125	98	127	109	59	198	43	190	31	179	22	164	18	148	16
F19YA	25	YA	70	147	73	149	95	155	79	143	45	110	41	104	91	185	34	106	96	92	97	148	69	156	51	115	86	158	78	185	85	152	104	85	88	92	102	107	54	178	44	171	36	162	30	152	26	141	23
F20YA	25	YA	87	137	90	139	117	154	105	134	59	74	64	61	104	193	53	62	118	54	116	144	78	151	66	77	108	160	84	196	108	150	122	49	112	56	119	67	47	183	31	172	17	159	8	142	2	124	0
F21YA	24	YA	93	135	96	137	120	148	107	133	72	89	73	81	114	176	65	82	119	74	120	141	88	147	78	94	112	153	98	177	111	146	123	68	115	75	121	90	69	168	56	161	46	151	39	138	35	125	33
F22YA	23	YA	65	134	67	136	84	144	72	134	50	93	50	88	75	165	43	88	99	92	86	139	63	140	54	99	75	145	63	163	76	139	107	87	92	92	101	102	46	151	39	144	34	135	31	125	30	115	30
F23YA	23	YA	42	128	43	131	56	144	48	128	40	82	45	66	42	173	40	67	94	83	59	139	39	135	44	89	48	142	32	165	50	136	105	76	86	81	93	103	23	145	20	134	20	123	21	112	22	101	25
F24YA	22	YA	86	97	88	99	99	105	91	96	82	67	83	67	91	120	79	67	109	71	101	101	85	100	84	71	93	105	84	117	94	101	114	68	104	70	112	76	75	107	72	102	71	95	70	89	70	82	71
F25YA	20	YA	74	126	73	130	80	153	79	132	94	85	99	80	54	159	93	75	133	123	87	150	67	128	93	93	72	146	47	148	78	141	142	125	126	117	125	130	43	126	44	114	48	104	54	94	60	86	68
F26YA	20	YA	51	134	54	136	71	146	57	130	35	92	39	82	65	169	34	83	77	81	72	138	50	143	40	98	62	147	55	166	62	139	84	74	69	82	88	93	40	153	35	145	31	136	28	127	27	117	27
F27YA	20	YA	49	145	52	148	74	167	58	143	37	94	38	82	64	188	31	83	92	86	77	160	46	158	42	102	62	168	51	184	63	161	103	79	82	86	96	105	36	165	30	155	25	144	22	132	20	121	19
F28TN	19	TN	39	147	42	150	66	168	48	146	26	96	27	88	54	195	20	88	79	89	69	161	37	160	32	102	54	170	42	190	54	163	89	83	69	88	81	104	27	171	22	160	19	149	16	137	15	125	15
F29TN	19	TN	51	155	52	158	75	173	60	156	45	105	46	101	61	196	39	100	94	109	78	166	46	162	48	113	63	175	49	190	64	167	103	105	86	109	97	120	36	171	31	161	27	150	24	139	23	127	24
F30TN	19	TN	76	116	79	118	97	134	83	115	68	79	70	75	87	156	64	75	108	77	100	129	74	126	72	83	87	135	76	152	87	130	115	74	102	76	112	86	62	138	56	130	52	121	50	111	50	101	50
F31TN	19	TN	58	138	61	141	90	155	69	136	41	94	41	85	78	185	33	87	99	85	92	147	55	150	48	101	77	158	64	183	76	150	107	78	90	85	102	97	40	170	31	161	24	150	20	138	18	125	17
F32TN	18	TN	110	109	113	111	133	122	119	108	98	74	99	68	127	146	93	69	139	68	134	116	108	118	102	77	124	124	115	146	124	118	144	63	133	68	140	76	94	136	86	130	79	121	75	112	72	101	70
F33TN	17	TN	93	162	95	165	117	171	104	161	74	119	78	109	106	195	71	109	123	107	117	163	88	170	80	126	109	175	93	195	109	168	128	100	117	108	128	120	72	185	62	178	55	170	49	160	46	148	43
F34TN	17	TN	90	128	94	131	119	143	100	122	55	50	57	35	115	186	45	36	130	31	119	132	89	141	64	58	109	145	92	186	107	133	140	21	119	32	143	53	53	171	39	158	28	140	21	121	17	101	13
F35TN	17	TN	47	134	51	137	75	163	52	131	41	94	41	87	60	183	36	86	83	89	78	154	50	151	45	96	61	165	50	177	62	156	92	84	75	88	87	99	40	158	36	148	32	139	28	128	27	118	28
F36TN	17	TN	85	121	87	123	102	129	91	121	74	90	74	86	95	147	69	86	111	88	104	124	84	126	78	94	95	130	86	145	95	125	116	84	105	88	113	94	72	136	66	130	63	123	60	116	60	108	60
F37TN	16	TN	62	127	64	129	88	146	72	127	47	87	47	81	76	173	38	81	98	81	91	139	58	139	52	90	77	149	63	170	77	143	107	75	89	82	103	91	44	154	36	145	30	135	27	123	26	112	25
F38TN	15	TN	58	149	61	153	82	162	68	147	43	102	44	88	68	188	36	91	103	92	85	155	55	158	49	108	73	164	55	185	73	155	113	87	93	91	106	112	34	173	26	164	20	154	17	143	15	131	16
F39TN	15	TN	84	150	87	153	111	163	97	149	67	97	72	87	101	191	63	87	124	89	113	156	78	159	73	101	101	166	85	190	101	159	131	82	118	89	125	102	57	177	45	168	36	157	31	144	28	129	27
F40TN	15	TN	66	154	68	157	85	170	73	155	53	101	56	95	74	189	47	94	106	104	87	164	61	162	57	111	75	171	61	185	76	165	114	99	98	104	109	118	45	167	39	158	34	147	31	136	30	125	29
F41TN	15	TN	59	115	60	119	67	144	67	121	82	73	86	66	41	158	80	62	125	106	73	141	50	120	82	80	58	137	32	147	62	133	136	108	119	99	118	116	28	122	28	109	30	97	36	86	43	76	51
F42TN	14	TN	85	144	90	146	125	154	99	139	53	89	52	78	117	194	44	83	118	64	128	146	83	156	61	92	111	159	98	195	109	151	128	58	108	65	126	79	64	187	50	178	39	166	32	151	27	135	23
F43TN	14	TN	71	150	73	153	94	165	80	150	58	105	59	99	82	186	52	99	108	103	96	158	67	159	63	112	84	167	70	183	84	161	115	98	101	104	109	113	53	169	45	160	39	151	35	141	32	130	30
F44TN	14	TN	39	115	42	118	56	135	45	113	48	77	51	69	38	157	48	68	83	79	60	130	38	126	50	81	46	134	33	150	48	127	93	77	76	77	86	89	33	131	32	122	31	113	31	104	33	95	37
F45TN	14	TN	89	113	92	115	107	126	98	112	79	80	81	73	98	146	75	73	118	77	108	120	86	121	83	83	100	127	87	144	101	122	124	73	113	77	120	86	72	133	67	125	62	117	60	109	58	100	58
F46TN	13	TN	54	127	58	130	90	150	65	125	36	77	38	67	76	179	29	68	91	65	93	140	52	143	43	83	75	154	62	175	74	145	101	59	81	66	101	79	42	156	33	146	26	134	22	122	20	108	19
F47TN	13	TN	101	145	105	148	132	151	113	141	66	95	65	89	125	178	54	91	132	76	132	143	99	154	75	102	122	155	109	179	120	147	141	68	122	78	138	88	78	174	65	168	53	159	45	148	38	136	33
F48CH	12	CH	56	143	59	147	85	164	67	142	43	97	44	83	69	194	35	85	97	85	88	155	52	155	48	101	72	165	55	189	73	157	108	79	87	83	100	104	34	171	25	161	18	150	15	137	15	124	16
F49CH	12	CH	45	151	49	153	76	175	54	150	26	107	25	100	64	198	18	102	81	98	77	166	44	167	32	112	63	180	51	195	63	173	91	92	72	98	87	110	33	179	25	170	18	160	12	149	9	137	8
F50CH	12	CH	87	147	91	150	114	157	95	143	59	108	60	98	108	180	52	100	114	86	114	148	86	159	67	114	105	162	94	181	103	153	121	79	106	87	118	101	72	172	62	167	53	159	46	150	41	140	36
F51CH	12	CH	67	139	70	141	96	162	75	138	50	98	47	91	85	184	41	93	100	89	97	153	66	154	55	102	84	167	72	180	84	159	110	84	91	89	106	100	55	165	47	157	41	147	36	137	33	126	32
F52CH	12	CH	102	141	104	142	117	150	108	137	76	100	77	95	114	172	71	97	122	87	117	144	101	150	82	107	112	152	101	173	111	146	126	81	116	89	125	99	79	165	69	160	60	153	54	144	49	134	46
F53CH	12	CH	115	121	117	123	132	147	127	119	109	84	108	75	119	166	101	76	149	80	133	139	107	138	113	87	124	150	108	164	124	144	155	78	145	79	148	92	90	149	84	139	80	129	78	118	78	106	79
F54CH	12	CH	52	124	54	130	79	164	63	128	57	54	63	39	51	189	52	36	129	65	87	154	42	137	60	65	60	161	36	178	64	150	143	60	118	62	129	91	20	147	14	131	12	115	13	98	17	81	22
F55CH	12	CH	83	102	86	103	111	114	90	97	65	80	62	70	111	137	58	73	98	55	111	107	87	116	70	83	103	119	101	139	101	113	103	49	92	57	106	69	82	134	73	129	67	123	61	115	57	107	53
F56CH	12	CH	109	140	114	142	147	156	126	131	73	95	69	84	142	194	59	89	123	68	143	146	108	161	80	97	139	163	124	198	135	154	128	61	117	70	133	81	87	192	70	187	55	178	43	165	36	149	31
F57CH	11	CH	96	129	99	132	118	160	107	128	86	88	86	78	103	180	78	79	142	87	120	151	91	146	91	92	107	162	90	176	108	154	151	85	135	84	138	101	71	159	63	149	58	138	55	126	55	114	55
F58CH	11	CH	95	134	97	137	116	146	104	132	75	89	79	80	108	171	71	80	121	80	117	139	92	142	80	95	108	148	94	170	108	141	127	75	115	80	130	95	71	159	61	151	55	141	50	130	48	118	47
F59CH	10	CH	68	155	70	157	84	168	75	153	56	106	57	97	75	182	50	97	109	104	86	161	65	162	60	114	77	169	64	178	78	161	116	99	102	103	108	120	47	165	40	157	35	148	32	138	31	128	30
F60CH	10	CH	79	141	82	142	104	150	85	136	52	113	50	110	101	170	44	113	92	90	102	144	82	153	58	115	97	155	91	171	94	149	98	84	86	92	98	101	71	167	62	163	54	157	48	150	42	142	38
F61CH	10	CH	68	120	72	123	94	133	76	116	49	85	46	74	89	160	39	77	104	69	96	127	67	133	55	88	83	135	76	160	83	129	113	62	95	70	107	83	53	153	45	146	39	136	35	125	33	114	31
[truncated: 119 more columns]
