# Supplementary material for: Investigation of age-related facial variation among Angelman syndrome patients
Source: Sci Rep. 2021 Oct 21;11:20767. doi: 10.1038/s41598-021-99944-z (PMC8531312; doi:10.1038/s41598-021-99944-z)
Supplement: Supplementary file 3 — Supplementary Information 3. [file 41598_2021_99944_MOESM3_ESM.xlsx]

## Sheet: EDMA
NID	GROUP	41--62	62--80	41--45	24--29	20--27	34--55	36--55	30--46	27--38	7--13
M01AD	AD	2.05323	2.15534	2.56703	2.74974	2.38839	2.20683	1.9299	2.32015	1.77085	2.18184
M02AD	AD	1.30319	1.44743	1.82627	2.00434	1.57213	1.47736	1.12521	1.67249	0.69897	1.44826
M03AD	AD	1.31419	1.4101	1.83194	2.00298	1.57584	1.44549	1.15051	1.57244	1.13359	1.54049
M04AD	AD	1.19101	1.33419	1.72124	1.90862	1.50935	1.38944	1.13359	1.59726	0.5	1.30586
M05AD	AD	1.14723	1.32418	1.67249	1.87522	1.3678	1.36214	1.00216	1.49226	0.707487	1.32222
M06AD	AD	1.23045	1.34287	1.74846	1.89777	1.50852	1.34287	0.993386	1.4624	0.954243	1.25527
M07AD	AD	1.23343	1.41625	1.78742	1.95691	1.63359	1.40104	1.11394	1.61484	0.954243	1.38944
F01AD	AD	1.23711	1.32661	1.74293	1.90716	1.53167	1.40104	1.10206	1.56962	0.849485	1.32996
F02AD	AD	1.30955	1.44183	1.84283	2.02344	1.73336	1.48307	1.32271	1.62764	0.881714	1.33926
F03AD	AD	1.29442	1.39898	1.79363	1.9789	1.52168	1.39933	0.993386	1.66763	0.650515	1.43608
F04AD	AD	1.24215	1.39933	1.78626	1.94092	1.57213	1.43255	1.20749	1.6026	0.69897	1.30157
F05AD	AD	1.17992	1.38021	1.74065	1.96504	1.56484	1.41529	1.15051	1.66317	0.69897	1.2312
F06AD	AD	1.27935	1.43136	1.81338	2.0002	1.54618	1.43166	1.08068	1.64356	0.849485	1.32418
F07AD	AD	1.36939	1.4747	1.87614	2.02625	1.5701	1.54618	1.24846	1.65662	0.765739	1.09235
F08AD	AD	1.15588	1.36939	1.73425	1.98161	1.73601	1.40309	1.26574	1.63063	0.80103	1.31419
F09AD	AD	1.14723	1.32418	1.70036	1.91462	1.61789	1.38171	1.20497	1.62374	0.906457	1.34287
F10AD	AD	1.28115	1.41529	1.83256	2.06071	1.74065	1.54407	1.30157	1.63347	0.977121	1.50515
F11AD	AD	1.15051	1.2841	1.67686	1.84949	1.48955	1.34421	1.11522	1.57384	0.707487	1.27935
F12AD	AD	1.24846	1.39338	1.78275	1.98714	1.54846	1.44183	1.13359	1.623	0.862138	1.26574
F13AD	AD	1.17609	1.34642	1.72704	1.90043	1.62824	1.38358	1.04318	1.56225	0.862138	1.15588
M29CH	CH	1.2994	1.38944	1.79109	1.97269	1.43637	1.44964	1.11902	1.62631	0.80103	1.28817
M48CH	CH	1.27815	1.44964	1.81638	2.00789	1.6988	1.44964	1.21162	1.61071	0.862138	1.34107
M49CH	CH	1.44381	1.55036	1.95209	2.14614	1.71097	1.57507	1.15903	1.70757	1.21162	1.44743
M50CH	CH	1.38059	1.44964	1.87568	2.07244	1.6609	1.51851	1.16317	1.72551	1.06836	1.39829
M51CH	CH	1.20497	1.30157	1.71672	1.90363	1.4715	1.34421	1	1.47808	0.849485	1.11394
M52CH	CH	1.28115	1.41785	1.80703	1.99643	1.63615	1.4624	1.17705	1.62435	0.650515	1.30157
M53CH	CH	1.38358	1.49226	1.89299	2.08068	1.72241	1.54478	1.28817	1.72551	0.956907	1.32661
M54CH	CH	1.30319	1.41625	1.7929	1.97323	1.30157	1.44743	1.01871	1.51871	1	1.23343
M55CH	CH	1.99082	2.17463	2.54145	2.74235	2.40869	2.18342	1.95037	2.30718	1.64356	1.98564
M56CH	CH	1.36336	1.49136	1.88085	2.06858	1.73425	1.58038	1.26122	1.74036	1.01871	1.43255
F48CH	CH	1.36173	1.47808	1.87568	2.08014	1.7069	1.59121	1.28585	1.74929	1.08513	1.46471
F49CH	CH	1.36336	1.506	1.87602	2.06111	1.59049	1.53167	1.19101	1.66439	1.11902	1.25594
F50CH	CH	1.36336	1.46032	1.87614	2.03223	1.6608	1.50536	1.19897	1.66163	0.916254	1.26122
F51CH	CH	1.32418	1.47808	1.8462	2.03372	1.57507	1.50536	1.19101	1.63452	1.08068	1.2312
F52CH	CH	1.25594	1.3682	1.78533	2.00432	1.6802	1.38616	1.19458	1.40343	0.956907	1.30319
F53CH	CH	1.11902	1.32661	1.70318	1.89984	1.70497	1.39933	1.23343	1.53316	0.964709	1.22435
F54CH	CH	1.47832	1.63063	1.99725	2.16976	1.74065	1.70147	1.33926	1.86652	1.1439	1.46851
F55CH	CH	1.20832	1.33326	1.72366	1.91842	1.59235	1.35884	1.02654	1.5763	0.731199	1.29442
F56CH	CH	1.23269	1.52538	1.88021	2.10861	1.92193	1.53832	1.43608	1.73805	1.04318	1.49339
F57CH	CH	1.25794	1.43869	1.82549	2.03361	1.716	1.49694	1.25527	1.60861	0.977121	1.26574
F58CH	CH	1.25794	1.46266	1.83251	2.0002	1.70981	1.46266	1.26574	1.6022	1.07918	1.36173
F59CH	CH	1.30103	1.43608	1.82271	2.02449	1.59163	1.46649	1.18461	1.53612	1.17992	1.11902
F60CH	CH	1.24215	1.38653	1.77676	1.9747	1.57384	1.37602	1.05697	1.53372	0.881714	1.19101
F61CH	CH	1.34421	1.47928	1.86592	2.0389	1.6649	1.46649	1.17609	1.66531	1.00216	1.4101
M27TN	TN	1.17992	1.38059	1.74043	1.91394	1.51449	1.38059	1.09235	1.54425	0.707487	1.2312
M28TN	TN	1.30639	1.40309	1.78109	2.00415	1.42162	1.43955	0.993386	1.60043	0.881714	1.38653
M30TN	TN	1.43403	1.52168	1.92538	2.12118	1.53832	1.56962	1.11522	1.7089	0.993386	1.50216
M31TN	TN	1.34642	1.47808	1.86397	2.09713	1.68544	1.53223	1.09235	1.70832	0.964709	1.44743
M33TN	TN	1.39266	1.5294	1.89116	2.10547	1.70564	1.5531	1.25594	1.75318	1.05697	1.56452
M34TN	TN	1.36214	1.54689	1.91497	2.11457	1.68884	1.57993	1.26122	1.77911	0.60206	1.43166
M35TN	TN	1.25594	1.39933	1.79514	2.00688	1.63766	1.49339	1.27935	1.69164	0.80103	1.34642
M36TN	TN	1.32222	1.39933	1.82651	2.026	1.65268	1.46343	1.18461	1.63452	0.906457	1.34242
M37TN	TN	1.38358	1.56111	1.96193	2.12346	1.81291	1.57993	1.48977	1.78251	1.09795	1.50536
M38TN	TN	1.27935	1.43403	1.80808	1.99267	1.63812	1.49226	1.20749	1.67367	0.964709	1.36214
M39TN	TN	1.18461	1.36214	1.75067	1.9564	1.64723	1.32661	1.1722	1.46649	1	1.25594
M40TN	TN	1.08068	1.20749	1.59235	1.80623	1.3666	1.20412	0.845098	1.44743	0.60206	1.23045
M41TN	TN	1.29497	1.40646	1.81496	2.02408	1.69617	1.47832	1.21888	1.66853	1.01871	1.23269
M42TN	TN	1.43166	1.53446	1.94183	2.10233	1.7312	1.57072	1.2994	1.69591	1.15051	1.41625
M43TN	TN	1.30319	1.36336	1.77481	1.96186	1.49583	1.45154	1.08513	1.67278	0.849485	1.30586
M44TN	TN	1.33419	1.42286	1.8504	2.02681	1.60165	1.48307	1.17705	1.63766	0.650515	1.21162
M45TN	TN	1.30103	1.46343	1.83999	2.04227	1.63063	1.49226	1.17609	1.74846	1.04139	1.32271
M46TN	TN	1.21888	1.34107	1.71927	1.94372	1.38762	1.39266	0.906457	1.58068	0.752575	1.27572
M47TN	TN	1.23045	1.34107	1.73007	1.9609	1.41625	1.41497	0.934616	1.60001	0.806392	1.26381
F28TN	TN	1.34242	1.41497	1.85143	1.99143	1.52654	1.50536	1.14723	1.68134	0.956907	1.39794
F29TN	TN	1.30157	1.44964	1.83086	1.9926	1.53316	1.48095	1.08068	1.70207	0.80103	1.32418
F30TN	TN	1.23045	1.36336	1.74151	1.96542	1.53832	1.39933	1.00216	1.59334	0.849485	1.32222
F31TN	TN	1.36336	1.47808	1.88115	2.06472	1.70001	1.55647	1.358	1.76401	1.01871	1.43166
F32TN	TN	1.18461	1.32271	1.73306	1.95521	1.64255	1.39933	1.17992	1.61291	0.731199	1.34642
F33TN	TN	1.2994	1.43255	1.82197	2.02401	1.69591	1.47928	1.25527	1.66531	0.849485	1.30586
F34TN	TN	1.46649	1.67298	2.03859	2.21744	1.87847	1.60422	1.43462	1.70113	1.25594	1.61739
F35TN	TN	1.28115	1.39829	1.77911	2.03655	1.41174	1.43403	0.862138	1.62435	0.90309	1.25594
F36TN	TN	1.17609	1.30103	1.69906	1.89224	1.46851	1.32222	0.90309	1.53167	0.784101	1.23045
F37TN	TN	1.32222	1.47712	1.8513	2.01292	1.64723	1.54425	1.23045	1.69029	0.90309	1.38059
F38TN	TN	1.36173	1.51931	1.89266	2.09432	1.70412	1.51871	1.23269	1.69906	1.11522	1.38944
F39TN	TN	1.27935	1.47712	1.86336	2.06819	1.77652	1.55647	1.38616	1.73247	1.06677	1.39794
F40TN	TN	1.32271	1.43403	1.84866	2.01159	1.58038	1.43403	1.14613	1.58351	0.931661	1.25594
F41TN	TN	1.34287	1.4624	1.85383	2.06168	1.65268	1.45154	1.15268	1.68199	0.849485	1.43166
F42TN	TN	1.42624	1.5892	1.96831	2.1682	1.83405	1.65662	1.37602	1.85842	1.14723	1.55036
F43TN	TN	1.30319	1.38059	1.81338	2.01753	1.60233	1.47736	1.17992	1.64345	0.826606	1.28115
F44TN	TN	1.18461	1.358	1.68368	1.99837	1.26446	1.36939	0.731199	1.56947	0.964709	1.38653
F45TN	TN	1.17609	1.36214	1.72458	1.9141	1.5682	1.39794	1.11902	1.53223	0.845098	1.28115
F46TN	TN	1.39933	1.53316	1.91986	2.11732	1.64176	1.59334	1.23565	1.79329	1.09235	1.39829
F47TN	TN	1.43462	1.55258	1.96371	2.1651	1.78085	1.55797	1.33926	1.74286	1.00216	1.36539
M08YA	YA	1.25794	1.38021	1.77815	1.98237	1.62386	1.44743	1.17992	1.65332	0.69897	1.38171
M09YA	YA	0.90309	1.14723	1.47808	1.68209	1.33326	1.08068	0.707487	1.32271	0.5	1.08068
M10YA	YA	1.04318	1.30319	1.64524	1.86736	1.58645	1.28115	0.954243	1.51039	0.615224	1.32418
M11YA	YA	1.04318	1.40646	1.73834	1.97808	1.78251	1.44964	1.34152	1.57584	1.00852	1.38358
M12YA	YA	1.20497	1.41785	1.80281	2.00604	1.73892	1.45154	1.2841	1.60861	0.934616	1.38358
M13YA	YA	1.27935	1.39933	1.80021	1.99572	1.55697	1.47736	1.12521	1.66286	0.849485	1.41529
M14YA	YA	1.31974	1.4101	1.8084	2.0234	1.48401	1.52807	1.08068	1.71113	0.69897	1.40309
M15YA	YA	1.30319	1.43403	1.8348	2.05687	1.7079	1.46649	1.19458	1.63099	1.04846	1.47808
M16YA	YA	1.30955	1.42286	1.82781	2.00619	1.63063	1.38616	1.04318	1.6584	1.00852	1.42286
M17YA	YA	1.34242	1.43255	1.8462	2.01335	1.60966	1.47808	1.15588	1.68162	0.556972	1.34421
M18YA	YA	1.32222	1.51931	1.88096	2.06486	1.69101	1.49226	1.10206	1.74043	0.964709	1.46876
M19YA	YA	1.30955	1.45154	1.83549	2.00993	1.55913	1.49495	1.18461	1.70207	0.80103	1.34421
M20YA	YA	1.32418	1.42624	1.85315	2.05503	1.63534	1.60769	1.36939	1.72124	0.849485	1.21162
M21YA	YA	1.32418	1.47808	1.8575	2.03759	1.59726	1.49226	1.17609	1.65364	0.954243	1.25527
M22YA	YA	1.23343	1.44826	1.81974	2.01292	1.68058	1.50536	1.23045	1.74826	0.90309	1.34242
M23YA	YA	1.3451	1.45691	1.8678	2.06148	1.71277	1.49204	1.23045	1.72124	1.01871	1.40646
M24YA	YA	1.03223	1.358	1.71768	2.01867	1.86628	1.4715	1.39933	1.62386	0.934616	1.46851
M25YA	YA	1.14613	1.38021	1.74826	1.97782	1.73007	1.43136	1.2841	1.59121	0.906457	1.3682
M26YA	YA	1.2312	1.32271	1.72458	1.95007	1.39266	1.38021	0.916254	1.57978	0.849485	1.30157
F14YA	YA	1.38616	1.40309	1.85413	2.03908	1.51871	1.5	1.15051	1.72796	0.784101	1.3682
F15YA	YA	1.32222	1.49226	1.86959	2.06472	1.73805	1.54425	1.23343	1.76446	0.906457	1.506
F16YA	YA	1.2312	1.45691	1.81904	2.0215	1.69164	1.4715	1.27815	1.66773	0.69897	1.39794
F17YA	YA	1.28115	1.39829	1.81373	2.02625	1.696	1.46343	1.24215	1.69906	1.04318	1.49159
F18YA	YA	1.11522	1.44716	1.81959	2.10384	1.91059	1.55697	1.49226	1.63359	1.10476	1.38358
F19YA	YA	1.29329	1.46876	1.8443	2.03937	1.68134	1.45397	1.20832	1.67092	0.906457	1.43869
F20YA	YA	1.24215	1.5153	1.87117	2.14076	1.94727	1.60861	1.48564	1.7262	1.08068	1.52168
F21YA	YA	1.18461	1.40104	1.78109	2.02093	1.79041	1.44964	1.38616	1.66773	0.956907	1.36336
F22YA	YA	1.32271	1.39829	1.82034	1.9876	1.56947	1.41529	1.14723	1.57993	0.977121	1.30103
F23YA	YA	1.33419	1.5	1.84883	2.01193	1.49495	1.45424	1.11522	1.54139	1.1439	1.49935
F24YA	YA	1.11522	1.21162	1.60861	1.8125	1.34949	1.2841	0.964709	1.43608	0.69897	1.17992
F25YA	YA	1.32661	1.41911	1.8462	2.02385	1.63915	1.45371	1.21488	1.67792	0.881714	1.34642
F26YA	YA	1.30955	1.44826	1.81476	1.97832	1.47026	1.41497	0.974695	1.56836	0.906457	1.34642
F27YA	YA	1.38021	1.46343	1.87602	2.01865	1.53759	1.54566	1.23711	1.67367	1.00216	1.30319
